# Supplementary material for: Dose-Dependent Beneficial Effects of Tryptophan and Its Derived Metabolites on Akkermansia In Vitro: A Preliminary Prospective Study
Source: Microorganisms. 2021 Jul 14;9(7):1511. doi: 10.3390/microorganisms9071511 (PMC8305782; doi:10.3390/microorganisms9071511)
Supplement: Supplementary file 1 [file microorganisms-09-01511-s001.zip]

Archive with 1 entries (1 files):
- microorganisms-1287666-supplementary.pdf
